# Supplementary material for: Chaos analysis of EEG during isoflurane-induced loss of righting in rats
Source: Front Syst Neurosci. 2014 Oct 16;8:203. doi: 10.3389/fnsys.2014.00203 (PMC4199270; doi:10.3389/fnsys.2014.00203)
Supplement: Supplementary file 1 [file Presentation1.ZIP]

Archive with 10 entries (10 files):
- Fig1Hipp.mov
- Fig3-1Cor.mov
- Fig3-1Hip.mov
- Fig3-2Cor.mov
- Fig3-2Hipp.mov
- Fig3-3Cor.mov
- Fig3-3Hip.mov
- Fig4IsoDelta.mov
- Fig4SleepDelta.mov
- Fig1Cortex.mov
